# Supplementary material for: Microbiota-derived indoles alleviate intestinal inflammation and modulate microbiome by microbial cross-feeding
Source: Microbiome. 2024 Mar 19;12:59. doi: 10.1186/s40168-024-01750-y (PMC10949743; doi:10.1186/s40168-024-01750-y)
Supplement: Supplementary file 3 — Additional file 2: Table S2. Primer sequences used in the present study. [file 40168_2024_1750_MOESM2_ESM.xlsx]

## Sheet: Table S1
Table S1. Differential analysis of AhR-related genes
Gene_name	Log2(Fold Change)	P-value		Padj-value
Cyp11a1	-0.135	0.879		0.923
Ahr	-0.154	0.277		0.411
Cyp1a1	0.719	0.387		0.525
Ahrr	0.166	0.557		0.68
Il22	-0.742	0.365		0.504

## Sheet: Table S2
Table S2. Primer sequences used in the present study
Target genes	Primer sense (5'-3')		Primer antisense (5'-3')		Product size (bp)
L.R I5007 1	TTCTCACACCCGCAAGACTC		AGCACCGAAGAAGGAACCAG		626
L.R I5007 2	ACTACCCCTCCAACCCAACT		TCTCGTCGTTGCTCATAGGC		388
L.R I5007 3	GTATTCGTTAATGGCGGTTTG		AGCGTATGTCTTCTGGTTTAG		1453
Muc-2	GACTGCCGAGACTCCTACAA		CTTGTGGGTGAGGTAGATGG		129
Gapdh	AACTTTGGCATTGTGGAAGG		ACACATTGGGGGTAGGAACA		115
Il-17a	ACTCTCCACCGCAATGAAGA		CTCTCAGGCTCCCTCTTCAG		161
IL-1β	TCAGGCAGGCAGTATCACTC		AGCTCATATGGGTCCGACAG		250
Tnf-α	ACCCTCACACTCACAAACCA		GGCAGAGAGGAGGTTGACTT		246
Il-6	CTGCAAGAGACTTCCATCCAG		AGTGGTATAGACAGGTCTGTTGG		131
Cyp1a1	GACCCTTACAAGTATTTGGTCGT		GGTATCCAGAGCCAGTAACCT		145
Ahr	GCCCTTCCCGCAAGATGTTAT		TCAGCAGGGGTGGACTTTAAT		117
Ugt1a1	AATCCCTCAGACAGTCCTG		AGCCACTTAACAAGTATCGTG		67
Mdr-1	ACACTTGGCCCCAAACATAGA		GTCAATGCTTGGCTCGTTATCA		91
Cyp3a11	CTCTCACTGGAAACCTGGGT		TCTGTGACAGCAAGGAGAGG		239
Pxr	GCTTCTTCTCGAGCTGCTTC		TGAGTTCGTGCTGTAACCCT		223
